# Supplementary material for: Bactericidal Activity of Carvacrol against Streptococcus pyogenes Involves Alteration of Membrane Fluidity and Integrity through Interaction with Membrane Phospholipids
Source: Pharmaceutics. 2022 Sep 21;14(10):1992. doi: 10.3390/pharmaceutics14101992 (PMC9607399; doi:10.3390/pharmaceutics14101992)
Supplement: Supplementary file 1 [file pharmaceutics-14-01992-s001.zip]

Archive with 1 entries (1 files):
- pharmaceutics-1850974-supplementary.pdf
